# Supplementary material for: 2,2′-(1,3-Diazinane-1,3-di­yl)diaceto­nitrile: a second monoclinic polymorph
Source: Acta Crystallogr Sect E Struct Rep Online. 2011 Sep 30;67(Pt 10):o2734. doi: 10.1107/S1600536811038013 (PMC3201474; doi:10.1107/S1600536811038013)
Supplement: Supplementary file 1 [file e-67-o2734-sup1.cif]

##############################################################################
#                                                                            #
# This CIF contains the data in a paper accepted for publication in          #
# Acta Crystallographica Section E. It conforms to the requirements of       #
# Notes for Authors for Acta Crystallographica Section E, and has been       #
# peer reviewed under the auspices of the IUCr Commission on Journals.       #
#                                                                            #
# Full details of the Crystallographic Information File format               #
# are given in the paper "The Crystallographic Information File (CIF):       #
# a New Standard Archive File for Crystallography" by S. R. Hall, F. H.      #
# Allen and I. D. Brown [Acta Cryst. (1991), A47, 655-685].                  #
#                                                                            #
# The current version of the core CIF dictionary is obtainable from          #
# ftp://ftp.iucr.org/pub/cif_core.dic.                                       #
#                                                                            #
# Software is freely available for graphical display of the structure(s)     #
# in this CIF. For information consult the CIF software page                 #
# http://www.iucr.org/resources/cif/software.                                #
#                                                                            #
# This file may be used for bona fide research purposes within the           #
# scientific community so long as proper attribution is given to the journal # 
# article from which it was obtained.                                        #
#                                                                            #
##############################################################################
data_global
_audit_creation_method     'Jana2006 Version : 12/07/2011'
_journal_date_recd_electronic     2011-08-15
_journal_date_accepted     2011-09-16
_journal_name_full     'Acta Crystallographica, Section E'
_journal_year     2011
_journal_volume     67
_journal_issue     10
_journal_page_first     o2734
_journal_page_last     o2734
_journal_paper_category     QO
_journal_coeditor_code     GK2401
_publ_contact_author_name     'Augusto Rivera'
_publ_contact_author_address
;
Departamento de Qu\'imica, Universidad Nacional de Colombia,
Ciudad Universitaria, Bogot\'a, Colombia
;
_publ_contact_author_email     ariverau@unal.edu.co
_publ_contact_author_fax     '57-1-3165000'
_publ_contact_author_phone     '57-1-3165000'
_publ_section_title
;
2,2'-(1,3-Diazinane-1,3-diyl)diacetonitrile: a second monoclinic polymorph
;
loop_
    _publ_author_name
    _publ_author_footnote
    _publ_author_address
    'Rivera, Augusto' .
;
Departamento de Qu\'imica, Universidad Nacional de Colombia,
Ciudad Universitaria, Bogot\'a, Colombia
;
    'Maldonado, Mauricio' .
;
Departamento de Qu\'imica, Universidad Nacional de Colombia,
Ciudad Universitaria, Bogot\'a, Colombia
;
    'R\'ios-Motta, Jaime' .
;
Departamento de Qu\'imica, Universidad Nacional de Colombia,
Ciudad Universitaria, Bogot\'a, Colombia
;
    'Fejfarov\'a, Karla' .
;
Institute of Physics ASCR, v.v.i.,
Na Slovance 2
182 21 Praha 8
Czech Republic
;
    'Du\<sek, Michal' .
;
Institute of Physics ASCR, v.v.i.,
Na Slovance 2
182 21 Praha 8
Czech Republic
;
data_I
_chemical_name_systematic
;
2,2'-(1,3-Diazinane-1,3-diyl)diacetonitrile
;
_chemical_name_common     ?
_chemical_formula_moiety     'C8 H12 N4'
_chemical_formula_sum     'C8 H12 N4'
_chemical_formula_structural     ?
_chemical_formula_analytical     ?
_chemical_formula_iupac     'C8 H12 N4'
_chemical_formula_weight     164.2
_chemical_melting_point     ?
_symmetry_cell_setting     monoclinic
_symmetry_space_group_name_H-M     'P 21/n'
_symmetry_space_group_name_Hall     '-P 2yn'
loop_
    _symmetry_equiv_pos_site_id
    _symmetry_equiv_pos_as_xyz
    1 x,y,z
    2 -x+1/2,y+1/2,-z+1/2
    3 -x,-y,-z
    4 x+1/2,-y+1/2,z+1/2
_cell_length_a     11.1300(6)
_cell_length_b     6.3501(3)
_cell_length_c     13.1373(7)
_cell_angle_alpha     90
_cell_angle_beta     102.066(6)
_cell_angle_gamma     90
_cell_volume     907.99(8)
_cell_formula_units_Z     4
_cell_measurement_reflns_used     1334
_cell_measurement_theta_min     3.44
_cell_measurement_theta_max     64.39
_cell_measurement_temperature     120
_cell_special_details     ?
_exptl_crystal_description     plate
_exptl_crystal_colour     colourless
_exptl_crystal_size_max     0.157
_exptl_crystal_size_mid     0.092
_exptl_crystal_size_min     0.012
_exptl_crystal_size_rad     ?
_exptl_crystal_density_diffrn     1.2009
_exptl_crystal_density_meas     ?
_exptl_crystal_density_method     'not measured'
_exptl_crystal_F_000     352
_exptl_absorpt_coefficient_mu     0.625
_exptl_absorpt_correction_type     multi-scan
_exptl_absorpt_process_details
;
(CrysAlis PRO; Agilent, 2010)
;
_exptl_absorpt_correction_T_min     0.864
_exptl_absorpt_correction_T_max     1.000
_exptl_special_details     ?
_diffrn_ambient_temperature     120
_diffrn_radiation_type     'Cu K\a'
_diffrn_radiation_wavelength     1.5418
_diffrn_radiation_source     'Enhance Ultra (Cu) X-ray Source'
_diffrn_radiation_monochromator     'mirror'
_diffrn_measurement_device_type
                'Agilent Gemini Ultra diffractometer with an Atlas CCD detector'
_diffrn_measurement_device     'four-cycle diffractometer'
_diffrn_measurement_method     'Rotation method data acquisition using \w'
_diffrn_detector_area_resol_mean     10.3784
_diffrn_reflns_number     2863
_diffrn_reflns_av_R_equivalents     0.0272
_diffrn_reflns_av_sigmaI/netI     0.0384
_diffrn_reflns_theta_min     4.75
_diffrn_reflns_theta_max     64.55
_diffrn_reflns_theta_full     61.82
_diffrn_measured_fraction_theta_max     0.92
_diffrn_measured_fraction_theta_full     0.98
_diffrn_reflns_limit_h_min     -11
_diffrn_reflns_limit_h_max     12
_diffrn_reflns_limit_k_min     -7
_diffrn_reflns_limit_k_max     3
_diffrn_reflns_limit_l_min     -14
_diffrn_reflns_limit_l_max     14
_diffrn_reflns_reduction_process
;
Integration of the CCD images was done by program CrysAlisPro
(Agilent Technologies, 2010). The same program was used for indexing of the
crystal shape and absorption correction.
;
_diffrn_standards_number     0
_diffrn_standards_interval_count     .
_diffrn_standards_interval_time     .
_diffrn_standards_decay_%     .
_refine_special_details
;
The refinement was carried out against all reflections. The conventional
<i>R</i>-factor is always based on <i>F</i>. The goodness of fit as well as
the weighted <i>R</i>-factor are based on <i>F</i> and <i>F</i>^2^ for
refinement carried out on <i>F</i> and <i>F</i>^2^, respectively. The
threshold expression is used only for calculating <i>R</i>-factors <i>etc</i>.
and it is not relevant to the choice of reflections for refinement.
The program used for refinement, Jana2006, uses the weighting scheme based on
the experimental expectations, see _refine_ls_weighting_details, that does not
force <i>S</i> to be one. Therefore the values of <i>S</i> are usually larger
than the ones from the <i>SHELX</i> program.
;
_reflns_number_total     1404
_reflns_number_gt     929
_reflns_threshold_expression     I>3\s(I)
_refine_ls_structure_factor_coef     Fsqd
_refine_ls_R_factor_all     0.0649
_refine_ls_R_factor_gt     0.0387
_refine_ls_wR_factor_gt     0.0841
_refine_ls_wR_factor_ref     0.0926
_refine_ls_goodness_of_fit_ref     1.30
_refine_ls_restrained_S_all     ?
_refine_ls_number_reflns     1404
_refine_ls_number_parameters     109
_refine_ls_number_restraints     0
_refine_ls_number_constraints     48
_refine_ls_hydrogen_treatment     constr
_refine_ls_weighting_scheme     sigma
_refine_ls_weighting_details     'w=1/[\s^2^(I)+0.0009I^2^]'
_refine_ls_shift/su_max     0.0013
_refine_ls_shift/su_mean     0.0003
_refine_diff_density_max     0.18
_refine_diff_density_min     -0.18
_refine_ls_extinction_method     'none'
_refine_ls_extinction_coef     ?
_refine_ls_abs_structure_details     ?
_refine_ls_abs_structure_Flack     ?
_refine_ls_abs_structure_Rogers     ?
loop_
    _atom_type_symbol
    _atom_type_scat_dispersion_real
    _atom_type_scat_dispersion_imag
    _atom_type_scat_source
    C 0.0181 0.0091 'International Tables Vol C tables 4.2.6.8 and 6.1.1.1'
    H 0.0000 0.0000 'International Tables Vol C tables 4.2.6.8 and 6.1.1.1'
    N 0.0311 0.0180 'International Tables Vol C tables 4.2.6.8 and 6.1.1.1'
    O 0.0492 0.0322 'International Tables Vol C tables 4.2.6.8 and 6.1.1.1'
_computing_data_collection     'CrysAlis PRO (Agilent, 2010)'
_computing_cell_refinement     'CrysAlis PRO (Agilent, 2010)'
_computing_data_reduction     'CrysAlis PRO (Agilent, 2010)'
_computing_structure_solution     'SIR2002 (Burla <i>et al.</i>, 2003)'
_computing_structure_refinement
                                  'JANA2006 (Pet\<r\'i\<cek <i>et al.</i> 2006)'
_computing_molecular_graphics     'DIAMOND (Brandenburg & Putz, 2005)'
_computing_publication_material
                                 'JANA2006 (Pet\<r\'i\<cek <i>et al.</i>, 2006)'
loop_
    _atom_site_type_symbol
    _atom_site_label
    _atom_site_fract_x
    _atom_site_fract_y
    _atom_site_fract_z
    _atom_site_U_iso_or_equiv
    _atom_site_adp_type
    _atom_site_calc_flag
    _atom_site_refinement_flags
    _atom_site_occupancy
    _atom_site_symmetry_multiplicity
    _atom_site_disorder_assembly
    _atom_site_disorder_group
    N N1 0.24013(14) 0.1540(2) 0.84921(11) 0.0221(5) Uani d . 1 4 . .
    N N2 0.02686(14) 0.1567(2) 0.77670(12) 0.0227(5) Uani d . 1 4 . .
    N N3 0.38363(17) -0.2911(3) 0.97150(14) 0.0368(7) Uani d . 1 4 . .
    N N4 -0.13683(17) -0.3109(3) 0.77144(15) 0.0432(7) Uani d . 1 4 . .
    C C1 0.13764(16) 0.0291(3) 0.79354(14) 0.0219(6) Uani d . 1 4 . .
    C C2 0.22087(19) 0.2149(3) 0.95257(15) 0.0283(7) Uani d . 1 4 . .
    C C3 0.10159(19) 0.3355(3) 0.94117(15) 0.0314(7) Uani d . 1 4 . .
    C C4 -0.00483(19) 0.2148(3) 0.87606(15) 0.0294(7) Uani d . 1 4 . .
    C C5 0.35671(17) 0.0485(3) 0.85421(15) 0.0266(7) Uani d . 1 4 . .
    C C6 0.37333(18) -0.1454(3) 0.91936(16) 0.0268(7) Uani d . 1 4 . .
    C C7 -0.07465(18) 0.0560(3) 0.70529(16) 0.0276(7) Uani d . 1 4 . .
    C C8 -0.11174(18) -0.1512(4) 0.74169(16) 0.0310(7) Uani d . 1 4 . .
    H H1a 0.153761 -0.013785 0.727602 0.0263 Uiso calc R 1 4 . .
    H H1b 0.126995 -0.092437 0.834233 0.0263 Uiso calc R 1 4 . .
    H H2a 0.287763 0.302129 0.98659 0.034 Uiso calc R 1 4 . .
    H H2b 0.217385 0.090842 0.993595 0.034 Uiso calc R 1 4 . .
    H H3a 0.109451 0.46939 0.909275 0.0377 Uiso calc R 1 4 . .
    H H3b 0.084982 0.362397 1.008806 0.0377 Uiso calc R 1 4 . .
    H H4a -0.019698 0.089559 0.912481 0.0353 Uiso calc R 1 4 . .
    H H4b -0.076841 0.30205 0.86304 0.0353 Uiso calc R 1 4 . .
    H H5a 0.422653 0.144787 0.879563 0.0319 Uiso calc R 1 4 . .
    H H5b 0.365998 0.014494 0.785061 0.0319 Uiso calc R 1 4 . .
    H H7a -0.053712 0.039324 0.638472 0.0331 Uiso calc R 1 4 . .
    H H7b -0.144222 0.148886 0.692234 0.0331 Uiso calc R 1 4 . .
loop_
    _atom_site_aniso_label
    _atom_site_aniso_U_11
    _atom_site_aniso_U_22
    _atom_site_aniso_U_33
    _atom_site_aniso_U_12
    _atom_site_aniso_U_13
    _atom_site_aniso_U_23
    _atom_site_aniso_type_symbol
    N1 0.0246(9) 0.0204(9) 0.0211(9) -0.0003(8) 0.0044(7) -0.0017(7) N
    N2 0.0234(9) 0.0233(9) 0.0218(9) 0.0035(8) 0.0057(7) 0.0005(7) N
    N3 0.0429(12) 0.0326(11) 0.0332(10) 0.0053(9) 0.0042(9) 0.0033(9) N
    N4 0.0343(11) 0.0396(12) 0.0549(13) -0.0049(10) 0.0077(9) 0.0104(10) N
    C1 0.0248(11) 0.0193(10) 0.0219(11) 0.0011(9) 0.0053(8) 0.0011(8) C
    C2 0.0384(12) 0.0257(11) 0.0197(11) -0.0001(10) 0.0034(9) -0.0023(9) C
    C3 0.0442(13) 0.0262(11) 0.0248(11) 0.0079(11) 0.0093(9) -0.0017(9) C
    C4 0.0343(12) 0.0300(12) 0.0269(11) 0.0078(10) 0.0130(9) 0.0039(9) C
    C5 0.0266(12) 0.0246(11) 0.0287(11) -0.0008(9) 0.0058(9) 0.0017(9) C
    C6 0.0250(11) 0.0283(12) 0.0261(11) 0.0024(10) 0.0029(9) -0.0041(10) C
    C7 0.0270(11) 0.0280(11) 0.0268(11) -0.0002(10) 0.0033(9) 0.0045(9) C
    C8 0.0228(11) 0.0374(13) 0.0318(12) -0.0002(11) 0.0037(9) 0.0034(11) C
loop_
    _geom_bond_atom_site_label_1
    _geom_bond_atom_site_label_2
    _geom_bond_site_symmetry_1
    _geom_bond_site_symmetry_2
    _geom_bond_distance
    _geom_bond_publ_flag
    N1 C1 . . 1.455(2) ?
    N1 C2 . . 1.470(3) ?
    N1 C5 . . 1.450(2) ?
    N2 C1 . . 1.453(2) ?
    N2 C4 . . 1.469(3) ?
    N2 C7 . . 1.457(2) ?
    N3 C6 . . 1.143(3) ?
    N4 C8 . . 1.142(3) ?
    C1 H1a . . 0.96 ?
    C1 H1b . . 0.96 ?
    C2 C3 . . 1.513(3) ?
    C2 H2a . . 0.96 ?
    C2 H2b . . 0.96 ?
    C3 C4 . . 1.516(3) ?
    C3 H3a . . 0.96 ?
    C3 H3b . . 0.96 ?
    C4 H4a . . 0.96 ?
    C4 H4b . . 0.96 ?
    C5 C6 . . 1.489(3) ?
    C5 H5a . . 0.96 ?
    C5 H5b . . 0.96 ?
    C7 C8 . . 1.487(3) ?
    C7 H7a . . 0.96 ?
    C7 H7b . . 0.96 ?
loop_
    _geom_angle_atom_site_label_1
    _geom_angle_atom_site_label_2
    _geom_angle_atom_site_label_3
    _geom_angle_site_symmetry_1
    _geom_angle_site_symmetry_2
    _geom_angle_site_symmetry_3
    _geom_angle
    _geom_angle_publ_flag
    C1 N1 C2 . . . 110.95(15) ?
    C1 N1 C5 . . . 111.79(14) ?
    C2 N1 C5 . . . 112.44(14) ?
    C1 N2 C4 . . . 111.01(14) ?
    C1 N2 C7 . . . 111.87(15) ?
    C4 N2 C7 . . . 112.62(16) ?
    N1 C1 N2 . . . 108.89(15) ?
    N1 C1 H1a . . . 109.4708 ?
    N1 C1 H1b . . . 109.4715 ?
    N2 C1 H1a . . . 109.4709 ?
    N2 C1 H1b . . . 109.472 ?
    H1a C1 H1b . . . 110.0468 ?
    N1 C2 C3 . . . 109.65(15) ?
    N1 C2 H2a . . . 109.4713 ?
    N1 C2 H2b . . . 109.4713 ?
    C3 C2 H2a . . . 109.4712 ?
    C3 C2 H2b . . . 109.4706 ?
    H2a C2 H2b . . . 109.2966 ?
    C2 C3 C4 . . . 111.47(17) ?
    C2 C3 H3a . . . 109.4714 ?
    C2 C3 H3b . . . 109.4712 ?
    C4 C3 H3a . . . 109.471 ?
    C4 C3 H3b . . . 109.4713 ?
    H3a C3 H3b . . . 107.3996 ?
    N2 C4 C3 . . . 108.91(17) ?
    N2 C4 H4a . . . 109.471 ?
    N2 C4 H4b . . . 109.4718 ?
    C3 C4 H4a . . . 109.4714 ?
    C3 C4 H4b . . . 109.4711 ?
    H4a C4 H4b . . . 110.0256 ?
    N1 C5 C6 . . . 114.25(17) ?
    N1 C5 H5a . . . 109.4711 ?
    N1 C5 H5b . . . 109.4716 ?
    C6 C5 H5a . . . 109.4711 ?
    C6 C5 H5b . . . 109.4712 ?
    H5a C5 H5b . . . 104.2272 ?
    N3 C6 C5 . . . 177.6(2) ?
    N2 C7 C8 . . . 114.28(16) ?
    N2 C7 H7a . . . 109.4703 ?
    N2 C7 H7b . . . 109.4712 ?
    C8 C7 H7a . . . 109.4713 ?
    C8 C7 H7b . . . 109.4717 ?
    H7a C7 H7b . . . 104.193 ?
    N4 C8 C7 . . . 178.0(2) ?
loop_
    _geom_hbond_atom_site_label_D
    _geom_hbond_atom_site_label_H
    _geom_hbond_atom_site_label_A
    _geom_hbond_site_symmetry_D
    _geom_hbond_site_symmetry_H
    _geom_hbond_site_symmetry_A
    _geom_hbond_distance_DH
    _geom_hbond_distance_HA
    _geom_hbond_distance_DA
    _geom_hbond_angle_DHA
    _geom_hbond_publ_flag
    C7 H7B N4 . . 2_456 0.96 2.59 3.396(3) 141 y
