# Supplementary material for: 2,2′-(1,3-Diazinane-1,3-di­yl)diaceto­nitrile: a second monoclinic polymorph
Source: Acta Crystallogr Sect E Struct Rep Online. 2011 Sep 30;67(Pt 10):o2734. doi: 10.1107/S1600536811038013 (PMC3201474; doi:10.1107/S1600536811038013)
Supplement: Supplementary file 2 [file e-67-o2734-Isup2.hkl]

#
# h,k,l, Fc-squared, Fo-squared, sigma(Fo-squared) and status flag
#
data_I
_shelx_title                             '   '
_shelx_refln_list_code                   4
_shelx_F_calc_maximum                    91.18
_exptl_crystal_F_000                     352
_reflns_d_resolution_high                0.8537

loop_
 _symmetry_equiv_pos_as_xyz
 'x, y, z'
 '-x+1/2, y+1/2, -z+1/2'
 '-x, -y, -z'
 'x+1/2, -y+1/2, z+1/2'

_cell_length_a                           11.1300(6)
_cell_length_b                           6.3501(3)
_cell_length_c                           13.1373(7)
_cell_angle_alpha                        90
_cell_angle_beta                         102.066(6)
_cell_angle_gamma                        90

_shelx_F_squared_multiplier              1.000

loop_
 _refln_index_h
 _refln_index_k
 _refln_index_l
 _refln_F_squared_calc
 _refln_F_squared_meas
 _refln_F_squared_sigma
 _refln_observed_status
   2   0   0  249.22  220.95  7.56 o
   4   0   0 3057.87 3161.34 34.04 o
   6   0   0   92.19   88.67  4.16 o
   8   0   0 2050.96 2073.00 22.10 o
  10   0   0    8.13    9.37  7.94 <
  12   0   0   50.93   58.80  7.17 o
   1   1   0  962.37  867.83 19.15 o
   2   1   0 7394.78 6975.51 41.31 o
   3   1   0  376.37  384.65 11.23 o
   4   1   0    0.57   -0.11  5.94 <
   5   1   0  134.97  150.32  4.51 o
   6   1   0  377.31  343.41  8.72 o
   7   1   0   93.07   92.80  4.54 o
   8   1   0   78.63   79.20  5.89 o
   9   1   0    9.68    7.45  4.05 <
  10   1   0  577.95  619.23 11.76 o
  11   1   0    0.12    2.08  4.33 <
  12   1   0    6.02    0.33  4.12 <
   0   2   0 1972.71 2059.89 35.32 o
   1   2   0  320.20  301.40  6.84 o
   2   2   0    0.35   -0.88  2.83 <
   3   2   0  742.10  784.27 14.20 o
   4   2   0  340.04  365.36  7.13 o
   5   2   0  327.73  362.41  6.88 o
   6   2   0   20.62   24.13  3.35 o
   7   2   0    0.02   -1.68  3.16 <
   8   2   0  206.40  234.02  9.58 o
   9   2   0  126.14  117.46  7.68 o
  10   2   0  114.76  125.32  7.18 o
  11   2   0    5.53    6.92  3.44 <
   1   3   0   23.93   27.90  4.02 o
   2   3   0  369.11  380.99 10.66 o
   3   3   0  321.73  287.26  5.81 o
   4   3   0    0.97    1.37  2.49 <
   5   3   0  637.30  665.87  8.34 o
   6   3   0    0.93    0.18  2.50 <
   7   3   0    7.13    1.57  6.13 <
   8   3   0   10.42    8.17  6.51 <
   9   3   0   85.88  119.14 10.01 o
  10   3   0    7.95    6.55  3.39 <
  11   3   0    0.00   -0.46  3.32 <
   0   4   0   54.64   43.56  4.09 o
   1   4   0    4.42    3.04  2.00 <
   2   4   0    2.55    3.42  2.09 <
   3   4   0   39.98   40.64  2.73 o
   4   4   0    6.40    5.14  2.74 <
   5   4   0  809.57  824.57 12.22 o
   6   4   0   83.08   86.40  5.93 o
   7   4   0    4.02    5.49  6.08 <
   8   4   0   19.04   20.63  6.45 o
   9   4   0   50.30   48.65  6.91 o
  10   4   0    0.42   -2.79  3.96 <
   1   5   0   52.77   55.45  3.65 o
   2   5   0  500.96  486.72  7.38 o
   3   5   0    0.94   -0.45  4.05 <
   4   5   0  104.27   94.21  7.65 o
   5   5   0   43.53   47.06  4.98 o
   6   5   0   18.35   20.08  3.68 o
   7   5   0    3.77    3.34  3.00 <
   8   5   0    0.23    4.67  3.94 <
   0   6   0  428.00  422.92 15.94 o
   1   6   0   64.31   85.88  6.35 o
   2   6   0    0.17    1.62  5.61 <
   3   6   0    1.55    6.32  5.70 <
   4   6   0   31.29   35.29  7.21 o
   5   6   0  155.98  155.27  9.75 o
   6   6   0    7.80   16.64  4.98 o
   1   7   0   19.03   10.91  4.18 <
   2   7   0   48.82   54.08  5.19 o
 -11   0   1    4.03    4.59  7.41 <
  -9   0   1  159.30  147.47 12.94 o
  -7   0   1  206.33  215.60  6.51 o
  -5   0   1  724.04  678.06 24.35 o
  -3   0   1 2629.20 2522.52 34.60 o
  -1   0   1 1164.37 1016.46  7.98 o
   1   0   1 2024.46 1797.25 22.34 o
   3   0   1    1.99    2.21  3.85 <
   5   0   1  978.78 1078.26 26.40 o
   7   0   1  103.78  108.49  5.51 o
   9   0   1  726.71  759.51 23.69 o
  11   0   1   19.34   17.86  6.53 <
 -12   1   1    1.45   -3.43  5.02 <
 -11   1   1   12.01    8.66  4.89 <
 -10   1   1  212.71  218.77  7.83 o
  -9   1   1    3.00    2.43  4.99 <
  -8   1   1    0.02    0.25  3.35 <
  -7   1   1   53.31   41.14  4.80 o
  -6   1   1   10.23    8.02  2.53 o
  -5   1   1 2109.84 2223.32 20.23 o
  -4   1   1  594.97  635.57 14.16 o
  -3   1   1   52.28   47.62  4.85 o
  -2   1   1    0.14   -2.01  5.63 <
  -1   1   1 3343.42 2998.87 16.15 o
   0   1   1  508.84  456.19  4.43 o
   1   1   1    5.38    6.33  2.73 <
   2   1   1 1091.03 1002.81 10.45 o
   3   1   1 3979.12 4074.21 23.48 o
   4   1   1   64.15   63.04  4.66 o
   5   1   1    0.48    3.43  2.16 <
   6   1   1  206.40  194.43  5.67 o
   7   1   1   31.63   31.03  4.37 o
   8   1   1  306.19  296.85  8.07 o
   9   1   1   48.35   49.70  4.77 o
  10   1   1    3.62    3.99  3.69 <
  11   1   1   32.84   33.92  6.53 o
 -12   2   1    0.96   -4.95  4.16 <
 -11   2   1    1.21    2.67  3.48 <
 -10   2   1   61.11   54.62  7.26 o
  -9   2   1  185.06  187.21  8.93 o
  -8   2   1   15.28   12.22  3.96 o
  -7   2   1   52.19   55.27  5.33 o
  -6   2   1  320.34  324.89  8.77 o
  -5   2   1  456.70  525.98  9.67 o
  -4   2   1  150.55  166.22  7.01 o
  -3   2   1  472.12  467.80 14.55 o
  -2   2   1   29.56   30.42  3.11 o
  -1   2   1  733.24  660.75 10.75 o
   0   2   1 2783.35 2625.30 22.97 o
   1   2   1   40.02   43.66  3.99 o
   2   2   1  174.65  181.08  5.88 o
   3   2   1    9.78    9.65  2.97 o
   4   2   1 1046.68 1182.31 13.11 o
   5   2   1 2507.40 2697.01 15.66 o
   6   2   1   22.33   18.60  3.44 o
   7   2   1    7.85    2.68  4.34 <
   8   2   1   23.47   20.84  5.57 o
   9   2   1   91.48   95.78  6.58 o
  10   2   1  209.55  206.68  8.07 o
  11   2   1    0.08    4.87  2.75 <
 -11   3   1   10.71   11.43  3.15 o
 -10   3   1   21.64   16.23  5.83 <
  -9   3   1    4.07    6.83  6.44 <
  -8   3   1   20.18   15.39  7.14 <
  -7   3   1   49.02   51.71  6.64 o
  -6   3   1  255.83  261.82 10.85 o
  -5   3   1  119.57  108.89  5.27 o
  -4   3   1  597.82  583.26  7.21 o
  -3   3   1  183.41  163.58  5.55 o
  -2   3   1   79.12   79.21  5.09 o
  -1   3   1  117.30  122.45  8.26 o
   0   3   1    8.35    9.86  3.43 <
   1   3   1    0.39    1.25  3.75 <
   2   3   1   25.98   23.79  4.30 o
   3   3   1  250.82  241.49  5.00 o
   4   3   1  784.96  803.29  8.77 o
   5   3   1    2.18    3.89  2.88 <
   6   3   1  229.91  220.82  8.75 o
   7   3   1    1.76    0.74  6.51 <
   8   3   1   52.93   61.20  8.65 o
   9   3   1   38.32   38.14  7.32 o
  10   3   1    0.41    0.58  4.54 <
  11   3   1    0.43    3.10  3.54 <
 -10   4   1    6.78    7.96  4.40 <
  -9   4   1   10.73    7.09  5.44 <
  -8   4   1   60.34   81.64  8.77 o
  -7   4   1   42.75   47.81  4.97 o
  -6   4   1  189.34  207.86 11.42 o
  -5   4   1  427.65  422.01 11.40 o
  -4   4   1   98.84  100.08  5.14 o
  -3   4   1   30.33   30.68  4.43 o
  -2   4   1   73.10   67.06  4.00 o
  -1   4   1    4.59    6.43  2.68 <
   0   4   1    5.36    2.30  2.03 <
   1   4   1    0.70    2.28  2.10 <
   2   4   1   20.60   18.63  2.21 o
   3   4   1   34.46   30.65  2.52 o
   4   4   1  972.55  958.49 10.90 o
   5   4   1   84.05   88.85  5.09 o
   6   4   1    0.87   -1.17  3.54 <
   7   4   1    0.21   -1.27  5.61 <
   8   4   1    8.60   17.12  6.02 <
   9   4   1    0.25    2.72  4.72 <
  10   4   1   13.43   28.23  4.75 o
  -9   5   1    9.99   12.74  3.79 o
  -8   5   1    8.83    4.10  4.02 <
  -7   5   1    0.00    2.85  3.18 <
  -6   5   1   59.68   65.81  5.26 o
  -5   5   1  302.02  304.26  8.34 o
  -4   5   1  236.02  239.11  8.03 o
  -3   5   1    0.59    0.75  4.31 <
  -2   5   1  174.33  190.29  6.47 o
  -1   5   1   11.78   18.80  3.80 o
   0   5   1    2.69    2.51  3.43 <
   1   5   1    0.02    2.18  3.23 <
   2   5   1   63.79   68.04  3.61 o
   3   5   1   29.72   34.70  4.80 o
   4   5   1  108.00  129.46  6.47 o
   5   5   1    1.46    0.52  2.80 <
   6   5   1    0.31    1.53  2.61 <
   7   5   1   34.11   35.81  5.57 o
   8   5   1    2.07    8.49  3.70 <
  -6   6   1  124.20  109.20  7.84 o
  -5   6   1  129.93  115.70  9.20 o
  -4   6   1  230.84  240.63  9.79 o
  -3   6   1    0.01    2.15  5.50 <
  -2   6   1   15.49   15.14  4.36 o
  -1   6   1    3.87    5.55  4.20 <
   0   6   1  336.64  335.33  7.23 o
   1   6   1   53.14   61.28  4.15 o
   2   6   1   69.33   80.48  7.09 o
   3   6   1    0.19   20.01  6.24 o
   4   6   1  145.82  185.88 11.28 o
   5   6   1   25.43   43.96  6.63 o
  -3   7   1   31.62   50.21  5.98 o
  -2   7   1    0.33    1.44  3.84 <
  -1   7   1   71.85   64.83  5.34 o
   0   7   1    1.77   -0.55  4.26 <
   1   7   1    0.56    2.82  4.55 <
   2   7   1    1.80  -11.76  6.11 <
   3   7   1    0.00  -10.18  4.68 <
 -12   0   2    0.18    2.77  5.84 <
 -10   0   2  205.07  217.18 15.21 o
  -8   0   2   67.25   68.43  7.41 o
  -6   0   2 1436.05 1441.75 21.05 o
  -4   0   2   41.52   28.32  5.56 o
  -2   0   2  487.81  401.00  6.43 o
   0   0   2 2436.34 2285.74 28.27 o
   2   0   2 1115.63 1116.34 18.29 o
   4   0   2  325.43  327.94 12.77 o
   6   0   2   48.22   53.38  3.34 o
   8   0   2  332.75  334.19  9.65 o
  10   0   2   89.24   86.94  9.30 o
 -12   1   2   23.59   22.03  4.43 o
 -11   1   2   24.33   23.65  5.92 o
 -10   1   2    5.90    4.07  4.11 <
  -9   1   2  209.60  210.71  7.26 o
  -8   1   2   89.91   84.95  6.40 o
  -7   1   2   28.42   28.67  3.28 o
  -6   1   2   56.80   60.88  3.45 o
  -5   1   2  436.51  426.79  9.49 o
  -4   1   2 1763.43 1737.88 13.56 o
  -3   1   2  161.87  157.93  6.04 o
  -2   1   2  122.39   97.02  4.74 o
  -1   1   2 8635.63 7871.55 27.45 o
   0   1   2 2378.76 2180.99 12.93 o
   1   1   2   13.68   11.88  2.51 o
   2   1   2   92.79   86.58  4.52 o
   3   1   2   98.28   92.22  5.68 o
   4   1   2 1466.90 1604.34 22.42 o
   5   1   2   69.14   73.08  3.60 o
   6   1   2    0.08    0.85  2.57 <
   7   1   2   28.45   28.70  3.13 o
   8   1   2  447.84  444.92  9.62 o
   9   1   2   77.90   86.68  5.36 o
  10   1   2   33.51   30.54  4.44 o
  11   1   2   17.98   16.69  4.66 o
 -12   2   2    0.95    8.29  4.99 <
 -11   2   2  202.59  196.24  8.07 o
 -10   2   2    0.10   -3.33  4.57 <
  -9   2   2    0.10   -1.57  3.74 <
  -8   2   2    9.51    7.44  4.73 <
  -7   2   2   53.34   53.52  4.95 o
  -6   2   2  232.64  218.32  7.32 o
  -5   2   2  129.37  136.29  5.47 o
  -4   2   2   25.40   26.89  3.32 o
  -3   2   2   63.58   58.07  4.07 o
  -2   2   2    0.34    0.10  2.00 <
  -1   2   2   28.24   25.85  2.85 o
   0   2   2 1315.97 1228.68 11.91 o
   1   2   2  117.40  108.73  4.69 o
   2   2   2  217.99  204.04  6.64 o
   3   2   2  308.10  322.77 10.02 o
   4   2   2  674.80  723.15 10.63 o
   5   2   2  416.09  437.36  9.60 o
   6   2   2    6.38    5.04  3.65 <
   7   2   2    4.81    4.36  4.42 <
   8   2   2    0.04    0.77  3.90 <
   9   2   2  214.67  218.16  8.48 o
  10   2   2   10.84    8.85  3.55 <
  11   2   2    7.36    7.85  3.57 <
 -11   3   2   18.96   26.40  3.68 o
 -10   3   2  203.05  190.26 11.11 o
  -9   3   2  100.10   89.83  9.41 o
  -8   3   2   36.81   39.64  6.68 o
  -7   3   2   34.98   35.37  6.02 o
  -6   3   2    5.59    5.76  4.22 <
  -5   3   2  155.79  152.87  5.07 o
  -4   3   2   87.38   80.18  3.66 o
  -3   3   2    0.31    2.77  4.11 <
  -2   3   2  113.51  115.09  4.77 o
  -1   3   2  383.17  460.73  8.50 o
   0   3   2    1.51    2.11  2.91 <
   1   3   2   10.41    8.15  4.21 <
   2   3   2   81.23   70.65  3.12 o
   3   3   2 1175.64 1185.14  9.92 o
   4   3   2  240.56  236.68  5.83 o
   5   3   2  112.10  115.70  4.82 o
   6   3   2    3.23   -0.24  4.85 <
   7   3   2   12.38    9.52  6.10 <
   8   3   2    0.71    1.52  6.33 <
   9   3   2    1.38    4.23  5.35 <
  10   3   2    0.21   -1.44  4.46 <
 -10   4   2   17.17   22.00  5.09 o
  -9   4   2   90.13  115.93  9.18 o
  -8   4   2    2.46    6.73  5.93 <
  -7   4   2    2.58   -2.25  5.04 <
  -6   4   2    1.50   -4.32  5.73 <
  -5   4   2   92.76   76.45  6.27 o
  -4   4   2  146.37  144.94  7.14 o
  -3   4   2   44.90   40.33  6.66 o
  -2   4   2    0.96    2.59  3.20 <
  -1   4   2  374.22  356.59  9.37 o
   0   4   2   55.61   54.10  3.86 o
   1   4   2   42.97   45.90  3.58 o
   2   4   2    5.29    8.40  2.52 o
   3   4   2   27.10   28.55  2.97 o
   4   4   2  100.86  109.46  5.05 o
   5   4   2  585.43  643.64 10.77 o
   6   4   2   31.15   23.76  3.97 o
   7   4   2   27.14   31.25  6.86 o
   8   4   2    3.09    5.21  5.06 <
   9   4   2   14.13   13.56  4.66 <
  -9   5   2    3.86    6.22  3.73 <
  -8   5   2   14.22   12.58  4.56 <
  -7   5   2    0.32    3.78  3.43 <
  -6   5   2  467.72  439.56 11.14 o
  -5   5   2    3.58    5.58  3.85 <
  -4   5   2   27.54   29.03  4.68 o
  -3   5   2    6.02   -0.67  4.48 <
  -2   5   2   44.30   40.56  5.53 o
  -1   5   2    2.06    7.23  3.82 <
   0   5   2    0.00   -3.28  4.11 <
   1   5   2   55.51   58.13  4.12 o
   2   5   2   27.59   29.55  4.67 o
   3   5   2  149.06  171.34  7.06 o
   4   5   2  294.82  305.67  8.11 o
   5   5   2    2.54    4.91  3.20 <
   6   5   2   34.70   30.95  3.95 o
   7   5   2    0.14   -0.43  2.81 <
   8   5   2   32.32   30.05  4.52 o
  -6   6   2   20.76   18.59  5.31 o
  -5   6   2  121.99  124.73  9.40 o
  -4   6   2   11.83   12.55  5.26 <
  -3   6   2  108.49  103.14  5.82 o
  -2   6   2    3.61   -0.02  3.58 <
  -1   6   2   54.05   60.62  5.53 o
   0   6   2   72.72   68.58  4.71 o
   1   6   2  126.18  115.10  5.47 o
   2   6   2    2.86    7.82  4.90 <
   3   6   2    0.00   24.03  4.58 o
  -3   7   2   54.79   67.53  5.00 o
  -2   7   2   19.53   26.75  4.30 o
  -1   7   2  148.39  147.52  6.63 o
   0   7   2   53.03   47.43  4.93 o
   1   7   2   61.95   48.61  7.08 o
 -11   0   3    1.73   -3.82  7.41 <
  -9   0   3   59.52   65.79  6.36 o
  -7   0   3  449.42  429.89 13.53 o
  -5   0   3  105.88  119.19  9.16 o
  -3   0   3 2031.80 1967.54 38.71 o
  -1   0   3 8675.81 8313.55 44.54 o
   1   0   3 3331.59 3176.19 31.82 o
   3   0   3  430.82  479.18 15.17 o
   5   0   3  641.17  653.91  8.09 o
   7   0   3 2283.05 2316.98 22.44 o
   9   0   3  123.60  128.08  6.54 o
 -12   1   3    1.83    0.69  3.90 <
 -11   1   3    0.04   -0.11  4.98 <
 -10   1   3  266.61  265.56  9.57 o
  -9   1   3   72.11   80.48  7.01 o
  -8   1   3    5.80    5.71  3.11 <
  -7   1   3  267.08  237.17  6.36 o
  -6   1   3  388.42  382.00  6.91 o
  -5   1   3  273.21  326.65 10.57 o
  -4   1   3   20.74   23.70  2.74 o
  -3   1   3 2629.80 2494.86 20.27 o
  -2   1   3 1331.80 1257.99 15.79 o
  -1   1   3  432.14  383.55  6.77 o
   0   1   3 1338.35 1245.60 11.03 o
   1   1   3 4021.45 3937.04 20.63 o
   2   1   3  183.60  188.44  6.52 o
   3   1   3  583.69  695.67 14.93 o
   4   1   3  101.08  105.07  4.07 o
   5   1   3  388.77  376.30  5.75 o
   6   1   3    3.72    2.81  2.34 <
   7   1   3    4.68    2.66  2.63 <
   8   1   3  717.59  758.08 12.11 o
   9   1   3  819.51  827.64 14.76 o
  10   1   3    6.17    2.65  3.05 <
  11   1   3   28.12   23.23  5.94 o
 -12   2   3    8.68   14.30  5.40 <
 -11   2   3   21.66   22.29  4.57 o
 -10   2   3    7.34    7.62  4.59 <
  -9   2   3   58.03   70.54  6.47 o
  -8   2   3    7.77    5.77  4.57 <
  -7   2   3   57.88   52.59  5.04 o
  -6   2   3   94.62  100.64  5.47 o
  -5   2   3  426.80  423.41  7.20 o
  -4   2   3    4.61    2.94  2.12 <
  -3   2   3   49.06   44.60  4.06 o
  -2   2   3  722.20  736.00 11.98 o
  -1   2   3 4145.84 4228.52 20.89 o
   0   2   3  505.57  482.25  7.96 o
   1   2   3   11.90    7.29  2.43 <
   2   2   3   45.16   41.38  4.15 o
   3   2   3    6.49    8.05  2.34 o
   4   2   3  664.09  678.53 11.00 o
   5   2   3  128.30  136.04  6.29 o
   6   2   3    0.45    0.54  3.85 <
   7   2   3  319.12  331.71 10.88 o
   8   2   3   23.75   24.94  6.75 o
   9   2   3   18.08   13.95  4.27 o
  10   2   3   16.89   11.35  3.63 o
  11   2   3    6.65   -0.08  2.74 <
 -11   3   3   33.13   28.92  5.09 o
 -10   3   3    3.45    1.36  5.28 <
  -9   3   3   17.70   14.90  4.58 o
  -8   3   3   36.73   39.41  7.25 o
  -7   3   3   17.09   17.58  5.86 <
  -6   3   3  212.90  196.28 10.11 o
  -5   3   3   80.63   80.21  4.07 o
  -4   3   3   47.72   45.01  3.91 o
  -3   3   3   12.59   11.45  2.81 o
  -2   3   3    0.12    4.69  4.71 <
  -1   3   3  841.21  926.52 12.18 o
   0   3   3  325.14  363.62  6.44 o
   1   3   3   27.40   28.66  3.43 o
   2   3   3  226.82  233.60  4.59 o
   3   3   3    0.37    2.23  2.51 <
   4   3   3  843.30  900.99 11.03 o
   5   3   3    1.32    2.61  4.13 <
   6   3   3   86.14   83.05  6.79 o
   7   3   3    0.71   -8.69  6.43 <
   8   3   3   76.94   86.38  9.00 o
   9   3   3    0.99   -0.86  5.09 <
  10   3   3   20.47   21.13  4.74 o
 -10   4   3    0.03    0.61  4.05 <
  -9   4   3    0.49   -2.46  5.43 <
  -8   4   3    6.93    7.99  3.23 <
  -7   4   3  324.06  310.33  9.32 o
  -6   4   3    5.68   13.23  6.21 <
  -5   4   3   15.37   12.10  4.61 <
  -4   4   3   62.38   50.49  5.22 o
  -3   4   3  134.12  133.91  9.94 o
  -2   4   3   77.14   72.04  7.63 o
  -1   4   3   20.60   27.79  4.28 o
   0   4   3    0.04    3.25  2.96 <
   1   4   3  183.30  182.86  4.37 o
   2   4   3    0.07    2.39  2.73 <
   3   4   3   49.36   56.22  3.72 o
   4   4   3   29.39   36.04  4.32 o
   5   4   3  291.01  314.80  8.00 o
   6   4   3  117.78  134.54  8.17 o
   7   4   3   23.97   27.91  6.41 o
   8   4   3    0.23    2.32  4.52 <
   9   4   3   11.89   22.09  4.61 o
  -9   5   3    1.56   -3.69  3.50 <
  -8   5   3    0.77    1.66  2.77 <
  -7   5   3    5.93    5.35  3.43 <
  -6   5   3   26.79   24.63  6.89 o
  -5   5   3 1007.86  997.19 14.85 o
  -4   5   3   27.53   31.46  4.76 o
  -3   5   3    0.88    2.76  5.09 <
  -2   5   3    0.42   -0.17  4.82 <
  -1   5   3  109.69  104.96  5.46 o
   0   5   3   75.80   77.47  5.02 o
   1   5   3   46.88   43.15  4.28 o
   2   5   3  111.12  131.92  6.40 o
   3   5   3 1110.58 1107.57 14.58 o
   4   5   3    0.03   -4.56  5.18 <
   5   5   3   36.25   30.86  5.57 o
   6   5   3    5.30   -0.38  3.03 <
   7   5   3   14.24   14.65  3.21 o
  -6   6   3   61.98   52.00  6.31 o
  -5   6   3   10.44   12.94  5.66 <
  -4   6   3    0.01    0.95  3.47 <
  -3   6   3    5.70    4.20  3.79 <
  -2   6   3    1.55    0.70  4.11 <
  -1   6   3   75.03   73.76  4.73 o
   0   6   3   16.05   18.13  3.66 o
   1   6   3    4.38    9.85  4.73 <
   2   6   3   10.72   14.04  5.36 <
   3   6   3   23.86   12.91  4.75 <
   4   6   3  124.72  119.96  8.27 o
   5   6   3   73.12   67.16  5.87 o
  -3   7   3   23.77   25.83  5.91 o
  -2   7   3  122.38  110.39  5.57 o
  -1   7   3   68.36   49.24  7.25 o
   0   7   3   21.17   11.59  5.52 <
 -12   0   4  112.15  109.66  9.52 o
 -10   0   4  100.20  106.20 12.10 o
  -8   0   4   40.26   42.26  6.72 o
  -6   0   4   68.98   54.20  5.62 o
  -4   0   4  341.67  355.96 20.08 o
  -2   0   4  957.05  963.78 14.88 o
   0   0   4  978.82 1056.42 16.22 o
   2   0   4  203.13  206.07  8.81 o
   4   0   4 2117.46 2219.82 24.10 o
   6   0   4    0.25    0.22  2.30 <
   8   0   4   34.07   31.39  4.41 o
 -12   1   4   73.59   77.33  5.78 o
 -11   1   4   42.36   49.35  6.36 o
 -10   1   4  249.97  246.91  7.66 o
  -9   1   4   57.53   56.31  6.43 o
  -8   1   4   17.81   21.63  3.47 o
  -7   1   4    2.88    3.38  2.55 <
  -6   1   4  271.60  255.30  7.05 o
  -5   1   4  167.51  157.93  8.04 o
  -4   1   4  140.59  145.53  7.80 o
  -3   1   4  157.60  162.58  6.13 o
  -2   1   4 1495.64 1613.99 17.16 o
  -1   1   4 3935.47 3914.52 21.62 o
   0   1   4   20.41   26.50  2.86 o
   1   1   4   31.21   29.92  3.34 o
   2   1   4 2222.86 2331.98 21.26 o
   3   1   4 1431.06 1553.33 16.33 o
   4   1   4   65.47   69.59  3.25 o
   5   1   4   73.39   72.29  3.20 o
   6   1   4   31.55   35.25  2.84 o
   7   1   4  106.53  110.84  6.46 o
   8   1   4  172.25  169.50 10.62 o
   9   1   4   17.03   16.37  5.16 o
  10   1   4   26.91   30.01  4.44 o
  11   1   4    0.08    3.78  3.18 <
 -12   2   4    6.88    9.16  5.29 <
 -11   2   4  191.08  175.97  9.39 o
 -10   2   4    0.23    0.86  3.17 <
  -9   2   4   10.22   13.94  4.93 <
  -8   2   4   71.03   72.41  6.11 o
  -7   2   4    0.83    0.11  3.63 <
  -6   2   4   24.79   23.40  3.56 o
  -5   2   4    0.16    0.91  2.86 <
  -4   2   4  528.19  541.57  9.77 o
  -3   2   4  188.48  193.78  6.00 o
  -2   2   4  272.03  258.15  7.99 o
  -1   2   4  211.49  214.70  5.65 o
   0   2   4  209.63  220.42  5.69 o
   1   2   4    7.78    4.07  2.57 <
   2   2   4    5.11    6.44  2.45 <
   3   2   4  367.08  398.81  7.32 o
   4   2   4  338.58  332.76  7.17 o
   5   2   4    6.82    8.36  3.04 <
   6   2   4    8.42   12.51  3.58 o
   7   2   4   34.02   34.31  4.56 o
   8   2   4    4.68    7.73  4.40 <
   9   2   4   27.42   23.70  4.33 o
  10   2   4   12.71   13.29  2.98 o
 -11   3   4   40.18   54.11  5.80 o
 -10   3   4   18.02   15.58  5.89 <
  -9   3   4   20.24   19.08  6.32 o
  -8   3   4    4.55    6.66  5.54 <
  -7   3   4   78.69   74.25  8.30 o
  -6   3   4   60.66   53.68  6.61 o
  -5   3   4   20.90   20.19  2.91 o
  -4   3   4   27.52   25.31  3.58 o
  -3   3   4   96.50   97.91  4.98 o
  -2   3   4  121.14  126.15  5.24 o
  -1   3   4   52.38   47.89  3.77 o
   0   3   4   76.27   78.65  4.69 o
   1   3   4    3.99    6.94  3.34 <
   2   3   4  229.57  224.44  4.67 o
   3   3   4   21.16   24.48  2.54 o
   4   3   4    0.49    7.11  2.56 <
   5   3   4  169.19  175.90  6.40 o
   6   3   4   25.71   24.90  4.47 o
   7   3   4    2.89   -3.71  6.09 <
   8   3   4  134.23  134.80  9.94 o
   9   3   4    6.52    4.60  4.71 <
  10   3   4   10.02   11.62  3.58 o
 -10   4   4  125.08  121.15  8.19 o
  -9   4   4    0.30   -3.91  5.33 <
  -8   4   4    0.43    1.97  3.27 <
  -7   4   4   14.14   15.57  4.78 o
  -6   4   4  179.93  182.75  7.36 o
  -5   4   4   98.74   89.83  5.00 o
  -4   4   4    0.16    2.42  6.48 <
  -3   4   4  108.36   91.12  9.42 o
  -2   4   4  310.20  346.26 14.63 o
  -1   4   4  238.41  245.50  6.26 o
   0   4   4    0.02   -0.66  2.82 <
   1   4   4  330.29  311.78  5.66 o
   2   4   4  172.20  186.09  5.56 o
   3   4   4  174.63  186.43  6.21 o
   4   4   4   36.28   41.41  5.75 o
   5   4   4   87.30   93.43  7.44 o
   6   4   4    1.97   -0.92  5.87 <
   7   4   4    0.67  -12.65  6.30 <
   8   4   4    1.33    1.66  4.31 <
   9   4   4    0.35    2.53  3.58 <
  -9   5   4   16.06   22.40  4.15 o
  -8   5   4    0.65   -0.12  2.78 <
  -7   5   4   63.79   64.79  7.67 o
  -6   5   4   89.41   75.42  9.05 o
  -5   5   4  128.37  135.02  6.55 o
  -4   5   4    6.68    6.86  4.14 <
  -3   5   4   41.44   33.06  5.88 o
  -2   5   4    1.21    0.74  4.83 <
  -1   5   4   10.57    3.12  3.55 <
   0   5   4   61.51   56.61  4.66 o
   1   5   4   42.09   47.92  5.82 o
   2   5   4    0.12    4.47  4.92 <
   3   5   4  215.67  217.98  9.29 o
   4   5   4  428.05  432.12 12.52 o
   5   5   4   11.65    0.54  5.47 <
   6   5   4    3.07    1.20  3.09 <
   7   5   4    0.06    4.68  2.67 <
  -6   6   4   72.66   53.72  6.19 o
  -5   6   4  123.42  122.91  6.77 o
  -4   6   4   83.46   92.29  5.26 o
  -3   6   4    0.52   -1.42  3.69 <
  -2   6   4   66.82   62.56  5.70 o
  -1   6   4    1.60    1.57  3.59 <
   0   6   4   33.32   30.07  4.33 o
   1   6   4    0.45   -2.77  5.26 <
   2   6   4   42.03   40.15  6.47 o
   3   6   4  102.29  104.59  8.75 o
   4   6   4    1.43    8.20  4.33 <
   5   6   4    1.80    2.67  3.34 <
  -3   7   4    3.11    9.76  4.85 <
  -2   7   4   99.22   96.65  7.80 o
  -1   7   4   50.10   38.06  6.32 o
   0   7   4   12.72   -4.40  5.57 <
 -11   0   5  793.37  850.27 24.36 o
  -9   0   5   15.36   18.37  6.04 o
  -7   0   5   55.62   60.82  6.50 o
  -5   0   5   32.66   35.34  4.85 o
  -3   0   5 1046.94 1062.99 16.33 o
  -1   0   5    5.76   11.09  3.63 o
   1   0   5   16.47   21.51  4.74 o
   3   0   5    0.36    1.08  3.84 <
   5   0   5  126.50  121.33  5.25 o
   7   0   5  368.35  371.30 13.65 o
   9   0   5   40.42   34.62  5.01 o
 -12   1   5    0.88    4.09  3.76 <
 -11   1   5    1.51    5.79  4.68 <
 -10   1   5   23.26   25.46  5.08 o
  -9   1   5  125.63  124.06  5.83 o
  -8   1   5  114.39  116.40  5.36 o
  -7   1   5    7.49    7.53  2.65 <
  -6   1   5   48.70   55.43  4.08 o
  -5   1   5   14.58   12.20  2.72 o
  -4   1   5  175.02  192.35  8.34 o
  -3   1   5    2.49    4.32  3.87 <
  -2   1   5  127.82  117.10  5.71 o
  -1   1   5  628.81  662.41 11.23 o
   0   1   5   53.13   52.04  4.18 o
   1   1   5    1.27    1.39  2.85 <
   2   1   5    0.03   -0.71  2.55 <
   3   1   5  110.97  111.52  4.36 o
   4   1   5    0.40   -0.37  2.85 <
   5   1   5   37.20   32.69  3.12 o
   6   1   5   72.90   79.20  5.49 o
   7   1   5  104.82  112.69  6.68 o
   8   1   5  204.60  213.07  9.30 o
   9   1   5   32.47   27.91  4.76 o
  10   1   5    0.45   -0.02  2.78 <
 -12   2   5    5.71    6.78  5.00 <
 -11   2   5   22.13   15.55  4.53 o
 -10   2   5   15.00   20.72  4.55 o
  -9   2   5   47.53   54.83  5.69 o
  -8   2   5   59.13   51.41  5.50 o
  -7   2   5   87.33   86.71  5.70 o
  -6   2   5  892.42  927.31 21.24 o
  -5   2   5   11.87    9.50  3.20 <
  -4   2   5  243.75  255.83  7.16 o
  -3   2   5   14.80   19.15  2.68 o
  -2   2   5   92.42  129.11  4.74 o
  -1   2   5  260.86  279.13  6.40 o
   0   2   5  321.86  329.40  6.90 o
   1   2   5   87.26   91.45  3.42 o
   2   2   5  142.20  162.05  4.89 o
   3   2   5  110.89  120.06  4.77 o
   4   2   5    1.71   -0.18  3.03 <
   5   2   5    0.11    1.00  3.28 <
   6   2   5   13.71   21.53  4.30 o
   7   2   5   80.47   76.70  5.49 o
   8   2   5  141.34  138.47  7.59 o
   9   2   5   28.02   25.82  4.18 o
  10   2   5    3.81    4.78  2.32 <
 -11   3   5    0.05    0.68  3.65 <
 -10   3   5    0.48    8.07  3.61 <
  -9   3   5   22.88   25.49  6.73 o
  -8   3   5  516.83  540.41 18.64 o
  -7   3   5   94.81   99.59  9.19 o
  -6   3   5  318.64  314.82  9.89 o
  -5   3   5    3.49    1.10  3.43 <
  -4   3   5  488.90  485.46 10.71 o
  -3   3   5  205.32  212.33  7.19 o
  -2   3   5  267.47  292.24  7.90 o
  -1   3   5  264.70  283.99  7.79 o
   0   3   5  265.63  275.50  6.45 o
   1   3   5    0.06   -0.90  2.28 <
   2   3   5    6.57   12.37  2.90 o
   3   3   5   65.53   68.97  4.21 o
   4   3   5  335.80  346.59  8.18 o
   5   3   5    0.04   -1.82  3.66 <
   6   3   5   38.43   42.72  4.95 o
   7   3   5  172.92  164.58  6.79 o
   8   3   5   25.07   37.63  6.43 o
   9   3   5   11.85    9.98  3.95 <
 -10   4   5   32.42   29.83  5.34 o
  -9   4   5    9.80   15.39  4.63 o
  -8   4   5    0.42    2.56  4.62 <
  -7   4   5   58.99   50.84  6.60 o
  -6   4   5  497.39  480.68 12.34 o
  -5   4   5   66.85   72.81  4.77 o
  -4   4   5   39.97   38.70  4.84 o
  -3   4   5    2.57    1.77  6.38 <
  -2   4   5  391.64  398.00 10.58 o
  -1   4   5  396.09  419.59 10.87 o
   0   4   5   14.08   10.82  3.43 o
   1   4   5    2.63    1.22  4.74 <
   2   4   5  205.58  216.77  9.45 o
   3   4   5  188.89  200.72  8.32 o
   4   4   5   21.60   36.53  6.18 o
   5   4   5    9.62   15.25  5.99 <
   6   4   5   11.21    8.28  5.67 <
   7   4   5   65.92   48.86  5.76 o
   8   4   5    7.97    9.30  4.27 <
  -8   5   5   18.52   20.77  3.47 o
  -7   5   5   16.93    7.28  5.69 <
  -6   5   5    2.69   -2.70  6.54 <
  -5   5   5    3.76    8.70  4.56 <
  -4   5   5    6.00    7.02  5.06 <
  -3   5   5  106.43  100.45 10.85 o
  -2   5   5  102.84   89.03  7.03 o
  -1   5   5    0.18   -2.17  4.58 <
   0   5   5    5.20    7.48  4.27 <
   1   5   5    4.46   13.19  5.14 <
   2   5   5   52.77   59.78  6.54 o
   3   5   5  174.43  171.73  8.98 o
   4   5   5   13.05   14.35  5.55 <
   5   5   5    2.26   -3.73  5.14 <
   6   5   5    8.93   -6.42  5.01 <
   7   5   5    1.71    0.49  3.31 <
  -6   6   5  105.07   93.63  7.43 o
  -5   6   5    8.95   15.30  3.90 o
  -4   6   5    7.04    7.51  3.18 <
  -3   6   5   61.02   50.05  4.36 o
  -2   6   5   10.16   12.82  4.17 o
  -1   6   5  110.78  105.36  6.25 o
   0   6   5   63.32   58.47  7.99 o
   1   6   5   23.28   26.17  6.71 o
   2   6   5  167.32  154.26 10.20 o
   3   6   5   98.74   84.54  7.76 o
   4   6   5   17.11   10.50  4.12 <
  -2   7   5  241.61  245.13  9.96 o
  -1   7   5   67.68   55.19  5.93 o
   0   7   5   61.42   47.08  5.78 o
 -12   0   6   69.44   73.26  7.17 o
 -10   0   6  138.78  140.16  7.63 o
  -8   0   6   77.14   68.88  7.86 o
  -6   0   6  365.37  328.57 12.01 o
  -4   0   6   49.34   60.50  5.50 o
  -2   0   6 2286.58 2350.84 44.62 o
   0   0   6  240.90  276.88 13.50 o
   2   0   6    0.79   -1.65  3.16 <
   4   0   6  662.34  682.49  9.97 o
   6   0   6   18.41   16.10  5.76 <
   8   0   6   11.21   12.04  8.14 <
  10   0   6   18.65   15.82  5.69 <
 -12   1   6   73.57   82.00  8.10 o
 -11   1   6   10.29    7.17  3.33 <
 -10   1   6   28.88   32.56  4.91 o
  -9   1   6    2.77    3.19  3.14 <
  -8   1   6  202.02  198.22  6.45 o
  -7   1   6   67.63   63.01  3.91 o
  -6   1   6   73.58   70.21  4.72 o
  -5   1   6   48.53   46.67  3.74 o
  -4   1   6   47.14   44.55  5.68 o
  -3   1   6  471.39  538.75 11.59 o
  -2   1   6 1143.02 1232.93 17.80 o
  -1   1   6   23.88   17.77  3.62 o
   0   1   6  182.38  185.40  9.11 o
   1   1   6   28.32   30.49  3.73 o
   2   1   6  383.45  435.32  6.60 o
   3   1   6   28.14   36.45  3.04 o
   4   1   6  147.23  136.44  5.41 o
   5   1   6    3.89    2.88  3.29 <
   6   1   6  147.89  154.34  6.53 o
   7   1   6    0.98    1.84  3.63 <
   8   1   6   18.94   20.93  4.21 o
   9   1   6   10.63   10.77  3.38 o
  10   1   6   61.82   53.40  4.83 o
 -11   2   6  156.56  156.78  6.61 o
 -10   2   6    1.72    1.37  5.50 <
  -9   2   6   25.54   27.75  7.95 o
  -8   2   6    3.78    0.75  6.97 <
  -7   2   6    7.32    7.79  6.81 <
  -6   2   6  664.40  644.95 18.90 o
  -5   2   6    0.58    0.42  3.20 <
  -4   2   6   77.55   82.12  4.81 o
  -3   2   6   46.73   48.89  3.92 o
  -2   2   6  292.55  293.15  7.58 o
  -1   2   6  533.49  603.09 10.59 o
   0   2   6  157.35  190.24  9.53 o
   1   2   6  212.59  212.56  5.64 o
   2   2   6  484.77  500.81  8.63 o
   3   2   6    0.00    0.00  2.94 <
   4   2   6   64.34   60.72  3.85 o
   5   2   6  138.80  138.76  6.40 o
   6   2   6  150.79  158.25  6.85 o
   7   2   6  251.37  236.02  6.84 o
   8   2   6   41.36   32.65  4.00 o
   9   2   6   59.30   53.02  3.85 o
 -11   3   6  145.65  150.42  8.04 o
 -10   3   6    0.68   13.66  5.37 <
  -9   3   6    9.34    9.22  5.84 <
  -8   3   6   77.43   74.66  8.75 o
  -7   3   6   75.25   76.19  8.70 o
  -6   3   6  425.65  432.48 11.66 o
  -5   3   6   56.11   56.55  5.25 o
  -4   3   6   50.78   49.48  4.59 o
  -3   3   6  170.22  166.12  6.83 o
  -2   3   6    0.58    3.66  3.16 <
  -1   3   6  100.26   97.15  5.55 o
   0   3   6    6.87    3.82  3.01 <
   1   3   6    0.55   -0.23  2.62 <
   2   3   6  354.78  378.11  7.95 o
   3   3   6  367.64  374.46  8.41 o
   4   3   6    3.04    3.09  3.86 <
   5   3   6   12.40   16.16  4.59 o
   6   3   6    3.58    4.77  4.06 <
   7   3   6  233.28  246.60  7.66 o
   8   3   6   83.05   83.96  7.49 o
   9   3   6   45.10   43.05  5.00 o
 -10   4   6   10.10   10.73  4.16 <
  -9   4   6   17.21   15.14  3.19 o
  -8   4   6   46.74   43.35  6.24 o
  -7   4   6  391.46  398.64 14.91 o
  -6   4   6    1.88    1.33  3.85 <
  -5   4   6   10.52   13.26  4.37 o
  -4   4   6   45.50   36.48  4.82 o
  -3   4   6   35.86   37.69  4.75 o
  -2   4   6  120.66  137.89  5.64 o
  -1   4   6   11.91    8.05  4.69 <
   0   4   6  112.52  102.32  7.06 o
   1   4   6   55.03   54.65  6.69 o
   2   4   6   63.59   71.76  7.33 o
   3   4   6   21.28   19.55  4.79 o
   4   4   6  407.07  450.99 12.33 o
   5   4   6    9.65   13.89  5.81 <
   6   4   6    8.33   -3.31  5.47 <
   7   4   6   14.32   15.01  4.92 o
   8   4   6    9.77   17.71  3.86 o
  -8   5   6    3.47    6.15  3.77 <
  -7   5   6    2.74   -1.24  5.31 <
  -5   5   6    5.78    7.20  7.02 <
  -4   5   6   68.88   58.46  5.78 o
  -3   5   6    2.34    5.13  7.55 <
  -2   5   6   36.85   42.67  8.46 o
  -1   5   6    2.08   -1.16  4.30 <
   0   5   6   70.89   80.72  6.86 o
   1   5   6   57.81   71.74  6.50 o
   2   5   6  545.89  562.67 14.00 o
   3   5   6   42.34   50.73  6.42 o
   4   5   6    7.20   14.47  5.43 <
   5   5   6   13.00   18.15  4.89 o
   6   5   6   34.88   29.09  4.72 o
  -6   6   6    2.44    1.46  3.78 <
  -5   6   6   16.06   15.08  5.24 <
  -4   6   6   42.82   44.81  3.80 o
  -3   6   6   53.53   46.93  4.08 o
  -2   6   6   72.98   61.56  5.24 o
  -1   6   6    9.10   12.50  3.60 o
   0   6   6   59.62   65.82  7.89 o
   1   6   6   22.72   30.75  6.47 o
   2   6   6   12.85   13.77  5.22 <
   3   6   6  263.57  255.76 11.39 o
 -11   0   7    5.42   -1.67  4.89 <
  -9   0   7   10.37    7.03  5.47 <
  -7   0   7   11.69   13.16  5.35 <
  -5   0   7   89.19   88.96  6.94 o
  -3   0   7   71.47   66.34  5.92 o
  -1   0   7 2154.02 2285.81 27.80 o
   1   0   7  255.60  280.40 11.63 o
   3   0   7  201.78  190.85  7.17 o
   5   0   7   38.57   31.76  8.69 o
   7   0   7  643.76  651.89 23.81 o
   9   0   7   29.56   27.39  6.76 o
 -11   1   7  122.31  126.10  6.69 o
 -10   1   7   36.52   37.83  7.33 o
  -9   1   7   77.04   77.35  8.91 o
  -8   1   7    3.64    3.77  3.88 <
  -7   1   7  218.47  205.20  7.74 o
  -6   1   7   35.57   33.22  4.05 o
  -5   1   7  337.68  333.67  8.46 o
  -4   1   7    0.56    1.30  2.61 <
  -3   1   7 2201.88 2245.22 19.35 o
  -2   1   7  193.38  251.72 10.77 o
  -1   1   7   59.53   50.53  3.98 o
   0   1   7  113.23  121.55  5.56 o
   1   1   7  117.04  104.71  5.56 o
   2   1   7    0.90    1.67  2.31 <
   3   1   7   37.65   31.19  3.19 o
   4   1   7   17.97   19.33  3.24 o
   5   1   7  141.80  138.29  5.58 o
   6   1   7  171.48  153.78  5.96 o
   7   1   7    1.34    1.15  3.05 <
   8   1   7   18.01   17.56  5.11 o
   9   1   7   34.29   25.53  4.24 o
 -11   2   7   42.73   42.40  3.92 o
 -10   2   7   11.15    7.14  5.69 <
  -9   2   7    7.48    2.81  6.15 <
  -8   2   7   61.34   63.22  9.15 o
  -7   2   7  551.78  572.57 19.76 o
  -6   2   7  111.06  105.49  9.71 o
  -5   2   7    2.47    4.72  3.34 <
  -4   2   7  210.01  206.07  7.25 o
  -3   2   7   50.75   43.30  4.16 o
  -2   2   7  436.37  429.26  9.68 o
  -1   2   7  307.05  314.27  8.52 o
   0   2   7   95.96   93.01  5.40 o
   1   2   7  221.76  240.11  6.50 o
   2   2   7    1.08    0.27  3.01 <
   3   2   7    0.96    1.66  3.39 <
   4   2   7    5.85    5.99  3.18 <
   5   2   7   18.34   20.44  3.61 o
   6   2   7   43.74   35.33  3.91 o
   7   2   7   15.27   12.35  3.05 o
   8   2   7  159.28  143.97  5.71 o
   9   2   7    0.30    2.85  4.05 <
 -10   3   7   11.13    9.42  4.95 <
  -9   3   7   16.05   19.79  6.28 o
  -8   3   7  277.69  291.95 14.50 o
  -7   3   7    1.89    5.34  6.13 <
  -6   3   7   26.26   22.91  4.84 o
  -5   3   7    5.54    4.23  4.28 <
  -4   3   7    0.93    2.35  3.77 <
  -3   3   7   17.69   19.24  4.07 o
  -2   3   7  292.32  293.99  9.02 o
  -1   3   7   73.69   83.88  5.62 o
   0   3   7   22.39   25.66  3.78 o
   1   3   7   69.85   75.95  5.02 o
   2   3   7   13.09   13.16  3.71 o
   3   3   7  121.55  127.53  6.17 o
   4   3   7    4.79    6.87  4.25 <
   5   3   7   28.27   21.73  4.47 o
   6   3   7   41.00   33.68  4.46 o
   7   3   7   17.11    0.49  4.58 <
   8   3   7    0.18    2.47  3.58 <
  -9   4   7   28.72   22.91  4.53 o
  -8   4   7    1.46    1.32  4.00 <
  -7   4   7   25.57   21.80  5.68 o
  -6   4   7  312.98  310.36 10.17 o
  -5   4   7   40.33   40.15  5.09 o
  -4   4   7    3.24   -0.20  4.08 <
  -3   4   7  291.44  299.27  9.94 o
  -2   4   7   28.26   26.10  4.07 o
  -1   4   7    7.48    2.51  3.68 <
   0   4   7    0.00   -6.29  4.32 <
   1   4   7    2.66   -0.68  6.23 <
   2   4   7  506.23  552.67 14.56 o
   3   4   7  197.83  198.24  8.28 o
   4   4   7    0.00    6.61  4.58 <
   5   4   7   17.82   22.42  5.58 o
   6   4   7   13.60   12.80  5.00 <
   7   4   7    0.10   -0.11  4.18 <
  -8   5   7   30.76   19.12  4.63 o
  -7   5   7   58.17   51.30  6.69 o
  -5   5   7    0.11   -0.64  5.86 <
  -4   5   7    5.50   10.24  6.26 <
  -3   5   7   25.19   28.44  7.52 o
  -2   5   7    0.54    1.47  6.53 <
  -1   5   7   85.01   82.46  5.06 o
   0   5   7    0.00    6.37  4.90 <
   1   5   7   55.33   63.22  6.54 o
   2   5   7   28.82   48.59  6.33 o
   3   5   7    3.88    4.87  5.16 <
   4   5   7    1.62    0.04  4.49 <
   5   5   7   17.94   18.96  4.48 o
  -5   6   7    9.34    6.82  4.04 <
  -4   6   7    0.22    1.48  3.12 <
  -3   6   7   51.00   54.41  3.69 o
  -2   6   7   99.15   89.02  4.35 o
  -1   6   7  106.86  114.99  9.02 o
   0   6   7   14.12   12.33  5.08 <
   1   6   7    5.69    0.30  4.09 <
   2   6   7   11.32   10.00  4.38 <
 -10   0   8    0.00   -1.31  4.16 <
  -8   0   8  302.61  316.95 14.05 o
  -6   0   8   48.05   48.92  6.52 o
  -4   0   8  798.83  825.46 18.86 o
  -2   0   8  566.32  606.20 15.93 o
   0   0   8   17.02   18.11  5.35 o
   2   0   8   30.58   32.37  4.19 o
   4   0   8   31.86   27.89  8.60 o
   6   0   8  141.52  140.08 12.81 o
   8   0   8    3.41   -0.01  5.55 <
 -11   1   8   86.43   86.46  5.33 o
 -10   1   8   71.97   73.56  7.95 o
  -9   1   8   70.66   70.12  8.52 o
  -8   1   8   41.54   40.81  7.94 o
  -7   1   8    0.06   -1.46  6.02 <
  -6   1   8  119.11  110.53  9.65 o
  -5   1   8   14.21   12.84  3.44 o
  -4   1   8   21.61   28.50  3.72 o
  -3   1   8  675.97  685.25 11.87 o
  -2   1   8  697.06  736.70 12.40 o
  -1   1   8    8.45    4.66  3.11 <
   0   1   8   69.30   70.85  5.01 o
   1   1   8    6.56    6.30  3.04 <
   2   1   8  341.89  356.15  8.37 o
   3   1   8  183.14  183.04  6.80 o
   4   1   8    0.00    3.26  3.79 <
   5   1   8    9.43    6.08  3.91 <
   6   1   8   14.81    7.91  3.90 <
   7   1   8    0.02    1.67  4.56 <
   8   1   8    0.01   -2.25  3.73 <
   9   1   8   21.64   14.62  4.58 o
 -11   2   8   61.67   51.89  6.20 o
 -10   2   8    0.03    0.76  5.07 <
  -9   2   8   11.18   16.21  6.50 <
  -8   2   8   18.59   16.18  7.22 <
  -7   2   8  936.58  977.77 25.92 o
  -6   2   8   82.00   96.70  9.96 o
  -5   2   8   54.28   66.24  8.69 o
  -4   2   8   81.16   77.35  5.42 o
  -3   2   8  428.02  422.01 10.20 o
  -2   2   8    1.32    0.18  3.14 <
  -1   2   8   74.34   74.33  5.41 o
   0   2   8   65.97   69.33  5.30 o
   1   2   8  884.89  948.92 16.66 o
   2   2   8  405.28  424.11 12.02 o
   3   2   8   55.29   49.46  4.93 o
   4   2   8   39.15   44.73  4.91 o
   5   2   8   49.20   51.81  4.21 o
   6   2   8    0.53    0.66  2.99 <
   7   2   8   52.68   34.15  3.70 o
   8   2   8    9.04    7.59  4.63 <
 -10   3   8    2.05    1.87  4.05 <
  -9   3   8  212.31  214.16 11.81 o
  -8   3   8   29.34   21.29  6.65 o
  -7   3   8  108.07   94.82  9.79 o
  -6   3   8   14.89   15.47  4.44 o
  -5   3   8  426.73  436.34 11.74 o
  -4   3   8   14.38   15.61  4.49 o
  -3   3   8  361.24  364.74 10.65 o
  -2   3   8    2.46    3.09  3.56 <
  -1   3   8  350.93  375.46 10.73 o
   0   3   8   21.43   17.90  3.94 o
   1   3   8  226.97  232.87  7.69 o
   2   3   8    8.94    8.77  4.44 <
   3   3   8  416.36  427.61 12.82 o
   4   3   8   62.49   77.26  7.15 o
   5   3   8    3.78    1.35  3.76 <
   6   3   8  105.57  100.79  6.81 o
   7   3   8    5.47  -10.71  4.04 <
  -9   4   8    0.25    3.99  3.49 <
  -8   4   8    0.22    0.18  3.93 <
  -7   4   8   47.81   42.23  6.45 o
  -6   4   8   31.33   26.28  5.99 o
  -5   4   8   38.88   38.09  5.00 o
  -4   4   8   12.61   11.66  4.25 <
  -3   4   8    1.30   -2.48  3.66 <
  -2   4   8  187.57  192.89  6.94 o
  -1   4   8  109.62  101.88  5.66 o
   0   4   8    4.45    1.20  4.35 <
   1   4   8  116.62  109.06  6.14 o
   2   4   8    5.61   12.93  6.22 <
   3   4   8   79.05   95.90  8.24 o
   4   4   8    1.02   12.65  5.97 <
   5   4   8   98.16  107.99  7.30 o
   6   4   8  138.60  137.11  6.86 o
  -7   5   8    0.18   -3.64  4.85 <
  -5   5   8   44.17   48.07  7.16 o
  -4   5   8   61.02   59.21  7.57 o
  -3   5   8  227.35  223.08 12.90 o
  -2   5   8   67.06   78.94  9.14 o
  -1   5   8   44.76   44.74  5.54 o
   0   5   8    0.13    5.64  4.71 <
   1   5   8    0.13   14.62  5.08 <
   2   5   8   95.80   91.28  6.85 o
   3   5   8    3.00    2.94  4.43 <
   4   5   8    7.94    4.06  3.94 <
  -3   6   8   75.64   81.34  6.84 o
  -2   6   8   10.66   15.32  4.83 o
  -1   6   8   49.82   55.36  6.29 o
   0   6   8    0.50   -0.13  3.86 <
   1   6   8    9.32   10.18  3.98 <
 -11   0   9   23.32   18.24  3.76 o
  -9   0   9    4.19    0.99  4.42 <
  -7   0   9  656.28  624.75 18.97 o
  -5   0   9   12.93   11.19  5.03 <
  -3   0   9  495.50  545.49 16.39 o
  -1   0   9    3.40    6.42  5.33 <
   1   0   9  280.57  270.15  8.79 o
   3   0   9    4.36    2.98  6.80 <
   5   0   9  330.13  326.56 17.16 o
   7   0   9  312.53  287.13 14.59 o
 -11   1   9    6.45    7.27  3.86 <
 -10   1   9   25.01   27.78  5.82 o
  -9   1   9  102.71  120.86  9.87 o
  -8   1   9   88.78   77.79  9.07 o
  -7   1   9   56.32   56.58  8.34 o
  -6   1   9    0.03    0.39  6.17 <
  -5   1   9   41.67   43.86  7.66 o
  -4   1   9   13.72   12.44  5.86 <
  -3   1   9  390.89  411.08 10.17 o
  -2   1   9   77.28   76.22  5.31 o
  -1   1   9   83.52   84.93  5.61 o
   0   1   9    1.54   -1.23  3.54 <
   1   1   9   24.98   24.74  3.75 o
   2   1   9   53.05   54.37  4.67 o
   3   1   9    5.26    7.22  3.71 <
   4   1   9   37.35   37.87  4.48 o
   5   1   9  182.23  167.90  6.96 o
   6   1   9  104.18   95.06  7.22 o
   7   1   9  150.68  142.20  7.45 o
   8   1   9   20.97   27.32  3.69 o
 -11   2   9    3.40    5.71  3.53 <
 -10   2   9   28.53   34.65  5.88 o
  -9   2   9   30.43   35.51  7.01 o
  -8   2   9  236.99  242.98 13.71 o
  -7   2   9  117.22  116.48 10.87 o
  -6   2   9   11.69   12.12  7.42 <
  -5   2   9    6.41    5.91  7.18 <
  -4   2   9  118.54  113.82 10.91 o
  -3   2   9  315.14  323.22 15.25 o
  -2   2   9   12.23   11.14  6.70 <
  -1   2   9    0.67   -4.62  6.83 <
   0   2   9  203.65  204.93  8.36 o
   1   2   9   75.70   79.80  5.54 o
   2   2   9  106.10  112.48  7.95 o
   3   2   9   23.97   30.21  6.05 o
   4   2   9   40.28   39.90  6.07 o
   5   2   9    3.39    4.10  4.59 <
   6   2   9    0.90   -5.13  4.09 <
   7   2   9    0.60   -3.85  4.81 <
 -10   3   9    9.64   10.49  3.92 <
  -9   3   9   49.12   50.65  6.91 o
  -8   3   9   54.08   45.15  7.20 o
  -7   3   9   27.56   27.52  7.11 o
  -6   3   9  150.85  149.49 11.46 o
  -5   3   9  150.78  156.07  7.71 o
  -4   3   9  137.01  127.97  7.11 o
  -3   3   9   56.28   59.90  5.72 o
  -2   3   9   23.30   18.27  4.53 o
  -1   3   9  157.85  178.91  7.00 o
   0   3   9    0.02   -2.23  4.00 <
   1   3   9  356.58  381.72  9.81 o
   2   3   9  825.15  839.44 13.95 o
   3   3   9   38.61   46.81  5.19 o
   4   3   9    8.73   20.34  5.67 o
   5   3   9    0.77    8.73  4.74 <
   6   3   9   10.38    9.94  3.68 <
  -8   4   9   40.43   28.02  4.97 o
  -7   4   9   70.45   57.86  6.55 o
  -6   4   9    0.30    2.94  4.75 <
  -5   4   9    0.02    2.62  3.45 <
  -4   4   9   59.14   51.63  4.96 o
  -3   4   9  182.88  175.27  6.55 o
  -2   4   9   45.98   41.02  4.37 o
  -1   4   9    1.17    2.68  3.66 <
   0   4   9  219.34  220.12  7.57 o
   1   4   9   30.69   25.36  4.48 o
   2   4   9   55.63   47.62  4.97 o
   3   4   9   21.79   35.68  6.07 o
   4   4   9   20.22   32.34  5.44 o
   5   4   9   90.28   89.77  6.11 o
  -5   5   9   13.32    4.93  3.95 <
  -4   5   9    0.33    1.72  4.56 <
  -3   5   9    5.55   12.94  5.35 <
  -2   5   9   35.97   32.21  3.50 o
  -1   5   9   22.22   25.48  4.54 o
   0   5   9    0.16   13.94  4.45 o
   1   5   9    9.37   21.36  4.64 o
   2   5   9   88.71   90.68  6.03 o
   3   5   9    2.23    6.35  3.96 <
 -10   0  10   18.77   16.64  4.20 o
  -8   0  10  219.13  205.04 11.33 o
  -6   0  10    0.11   -5.00  5.28 <
  -4   0  10   65.70   79.70  8.28 o
  -2   0  10  400.64  392.62 15.41 o
   0   0  10  245.74  236.77 13.04 o
   2   0  10  122.88  117.20 11.03 o
   4   0  10    0.01    3.62  7.05 <
   6   0  10  148.61  131.70 10.57 o
 -10   1  10    3.46    4.27  4.43 <
  -9   1  10   58.96   62.86  7.55 o
  -8   1  10  268.20  271.93 13.64 o
  -7   1  10   15.36   13.10  6.53 <
  -6   1  10   47.60   50.48  8.37 o
  -5   1  10   65.25   67.71  9.04 o
  -4   1  10  238.00  248.88 13.48 o
  -3   1  10  141.70  161.16 11.70 o
  -2   1  10    0.06   -0.77  3.89 <
  -1   1  10   27.61   24.50  4.66 o
   0   1  10   46.60   43.77  5.57 o
   1   1  10  174.39  181.24  6.87 o
   2   1  10  284.85  272.08  8.30 o
   3   1  10    0.52    1.59  3.82 <
   4   1  10  118.21  117.86  5.98 o
   5   1  10    8.20   10.59  4.63 <
   6   1  10   71.71   68.46  5.71 o
   7   1  10   28.53   20.75  3.56 o
 -10   2  10    0.70   -0.48  3.95 <
  -9   2  10    0.55   -2.45  4.84 <
  -8   2  10   17.89   10.14  6.01 <
  -7   2  10  105.02  100.36 10.16 o
  -6   2  10   15.74   15.58  7.26 <
  -5   2  10    0.97    0.14  7.56 <
  -4   2  10    5.82    4.25  7.44 <
  -3   2  10  120.18  107.82 11.04 o
  -2   2  10  152.30  162.96 12.59 o
  -1   2  10   23.32   20.61  8.24 <
   0   2  10  263.68  289.17 11.08 o
   1   2  10  353.23  377.95 12.49 o
   2   2  10    8.48    7.30  5.25 <
   3   2  10    9.96   11.81  3.80 o
   4   2  10    0.26   -0.43  4.48 <
   5   2  10   89.43   73.90  5.95 o
   6   2  10  149.40  141.23  6.33 o
  -9   3  10   16.17   13.49  4.64 <
  -8   3  10   43.12   41.73  6.57 o
  -7   3  10   26.92   18.81  6.18 o
  -6   3  10   11.70    5.85  6.06 <
  -5   3  10   34.46   26.19  7.11 o
  -4   3  10  380.49  401.50 17.27 o
  -3   3  10   60.31   60.87  8.97 o
  -2   3  10    0.80    3.03  3.92 <
  -1   3  10   31.33   29.37  4.45 o
   0   3  10   20.70   14.05  4.18 o
   1   3  10   51.90   44.58  4.97 o
   2   3  10   51.84   47.48  4.95 o
   3   3  10   85.11   94.02  5.62 o
   4   3  10    3.76   10.05  3.45 <
   5   3  10   36.84   32.27  3.43 o
  -7   4  10   31.15   32.51  5.05 o
  -6   4  10   25.90   20.91  5.18 o
  -5   4  10    7.30   12.50  2.98 o
  -4   4  10    0.37   -0.73  3.27 <
  -3   4  10  292.04  301.61  7.94 o
  -2   4  10   27.14   22.83  3.75 o
  -1   4  10   14.08   16.55  4.02 o
   0   4  10   41.96   38.61  4.44 o
   1   4  10  149.48  138.05  6.02 o
   2   4  10   30.34   18.57  3.68 o
   3   4  10   17.31   21.91  4.92 o
   4   4  10   22.45   33.21  4.41 o
  -4   5  10   13.40   19.32  4.18 o
  -3   5  10    0.65    0.70  2.66 <
  -2   5  10   19.92   23.34  3.70 o
  -1   5  10    0.21   -1.06  3.26 <
   0   5  10   21.14   31.18  4.05 o
   1   5  10    8.69   24.96  3.95 o
  -9   0  11  129.08  122.54  7.58 o
  -7   0  11   16.17   11.71  5.24 <
  -5   0  11    0.20   -0.04  5.11 <
  -3   0  11   72.15   76.22  8.42 o
  -1   0  11   45.45   37.64  7.43 o
   1   0  11  248.59  249.59 14.07 o
   3   0  11    0.83    1.74  5.76 <
   5   0  11  256.71  230.40 12.57 o
 -10   1  11   17.04   19.23  4.16 o
  -9   1  11   40.78   33.32  5.65 o
  -8   1  11   33.08   29.08  6.35 o
  -7   1  11   76.23   78.21  8.83 o
  -6   1  11   83.06   85.72  9.39 o
  -5   1  11   16.76    6.26  6.27 <
  -4   1  11   21.72   19.34  7.16 <
  -3   1  11   20.44   19.60  7.22 <
  -2   1  11  100.01  103.57 10.37 o
  -1   1  11   20.96   23.66  4.67 o
   0   1  11   14.02    6.14  3.67 <
   1   1  11  435.75  446.24 10.01 o
   2   1  11  106.11  111.14  5.71 o
   3   1  11    1.31    1.69  3.27 <
   4   1  11  103.53  103.11  6.76 o
   5   1  11    3.64   11.97  3.65 o
   6   1  11  151.03  145.38  9.20 o
  -9   2  11    0.08   -0.76  4.08 <
  -8   2  11    2.90    0.29  5.18 <
  -7   2  11   11.77    8.74  6.16 <
  -6   2  11  309.82  329.73 15.65 o
  -5   2  11   55.60   57.04  8.91 o
  -4   2  11  251.66  279.88 15.17 o
  -3   2  11   13.14    8.69  7.74 <
  -2   2  11  482.00  488.31 19.79 o
  -1   2  11   84.37   92.65  7.49 o
   0   2  11  179.52  180.29  9.27 o
   1   2  11  107.33  116.14  7.87 o
   2   2  11    1.16    1.87  5.04 <
   3   2  11   59.09   64.11  6.18 o
   4   2  11  116.68  107.20  6.42 o
   5   2  11   14.17   15.25  3.36 o
  -8   3  11   93.42  107.78  8.10 o
  -7   3  11    7.62   10.78  5.12 <
  -6   3  11    8.47    4.64  5.60 <
  -5   3  11    0.78   -1.42  6.06 <
  -4   3  11 1033.79  973.60 25.68 o
  -3   3  11  104.91  106.20 10.13 o
  -2   3  11   61.76   66.03  6.74 o
  -1   3  11    1.86   -0.12  5.56 <
   0   3  11    1.77   -8.72  6.31 <
   1   3  11    4.28    2.26  5.20 <
   2   3  11   34.35   33.89  5.60 o
   3   3  11    1.38   12.50  4.60 <
   4   3  11  136.18  148.44  6.57 o
  -6   4  11   22.07   23.72  3.33 o
  -5   4  11    0.24   -0.89  3.33 <
  -4   4  11    5.44   -0.80  3.79 <
  -3   4  11    0.17   -5.78  4.11 <
  -2   4  11   89.33   83.26  6.02 o
  -1   4  11    4.85    7.77  2.97 <
   0   4  11   11.12    9.49  3.22 <
   1   4  11   78.35   76.17  4.73 o
   2   4  11    1.42   16.40  4.33 o
   3   4  11    0.00   11.35  6.40 <
  -8   0  12   78.05   76.05  6.30 o
  -6   0  12   14.49   16.69  5.05 o
  -4   0  12    3.83   14.89  5.62 <
  -2   0  12   15.81   11.92  5.80 <
   0   0  12  206.31  209.92 12.69 o
   2   0  12   80.88   66.52  8.30 o
   4   0  12   93.39   68.74  7.54 o
  -9   1  12   89.55   78.14  6.43 o
  -8   1  12   28.85   21.73  5.23 o
  -7   1  12   13.67   10.77  5.17 <
  -6   1  12    9.50   13.38  6.01 <
  -5   1  12    3.12    5.22  5.70 <
  -4   1  12    1.18    5.73  6.26 <
  -3   1  12    3.88    1.02  6.39 <
  -2   1  12    2.30    2.63  6.81 <
  -1   1  12    3.63    1.84  4.64 <
   0   1  12  302.35  304.98 10.57 o
   1   1  12  251.91  265.96  7.63 o
   2   1  12    1.16    1.34  3.06 <
   3   1  12    8.22    6.94  3.78 <
   4   1  12   21.78   18.30  3.65 o
   5   1  12    7.02    5.16  4.22 <
  -8   2  12   20.30   24.70  5.34 o
  -7   2  12    8.53    4.67  5.03 <
  -6   2  12   22.01   29.53  6.78 o
  -5   2  12    1.28    2.70  5.60 <
  -4   2  12   90.27   93.89  9.92 o
  -3   2  12    5.68   11.38  6.50 <
  -2   2  12   70.94   72.16  6.97 o
  -1   2  12   52.77   52.34  6.24 o
   0   2  12    2.49   -1.92  5.05 <
   1   2  12    9.08   13.82  4.94 <
   2   2  12   88.07   85.76  6.17 o
   3   2  12    1.94    6.83  3.65 <
   4   2  12   82.72   76.16  7.54 o
  -7   3  12   15.76   15.89  4.77 o
  -6   3  12    2.92    0.92  4.58 <
  -5   3  12    2.77    3.64  5.13 <
  -4   3  12    6.34    6.08  5.35 <
  -3   3  12   39.99   37.78  5.28 o
  -2   3  12   26.90   22.65  5.29 o
  -1   3  12   41.90   26.13  5.25 o
   0   3  12    9.21   -1.09  5.16 <
   1   3  12   73.53   74.76  5.92 o
   2   3  12   33.85   39.28  4.72 o
   3   3  12    3.27    9.69  3.42 <
  -4   4  12    4.45    0.99  3.09 <
  -3   4  12   16.71    5.68  3.80 <
  -2   4  12    4.13    3.14  3.94 <
  -1   4  12   74.52   81.04  5.26 o
   0   4  12  165.46  211.57 10.83 o
   1   4  12   20.53   40.21  6.49 o
  -5   0  13   11.62   11.89  4.64 <
  -3   0  13   36.18   34.71  6.03 o
  -1   0  13   71.92   53.89  6.89 o
   1   0  13   77.05   67.67  7.41 o
   3   0  13   36.50   30.46  5.31 o
  -8   1  13   25.50   22.58  4.40 o
  -7   1  13   20.81   22.86  4.92 o
  -6   1  13    7.11    9.73  4.83 <
  -5   1  13    0.45    2.28  4.86 <
  -4   1  13    4.79    4.17  5.54 <
  -3   1  13   12.36    6.37  5.52 <
  -2   1  13    0.61    1.65  5.39 <
  -1   1  13   39.58   35.74  4.90 o
   0   1  13   50.29   48.50  5.20 o
   1   1  13   89.64   74.69  8.26 o
   2   1  13    0.25   -6.44  5.19 <
   3   1  13    5.95   11.04  4.98 <
  -7   2  13   25.65   29.15  5.16 o
  -6   2  13    4.73    5.25  4.78 <
  -5   2  13   30.55   25.04  5.88 o
  -4   2  13    0.13   -0.57  5.22 <
  -3   2  13   63.10   68.41  5.91 o
  -2   2  13    5.45    3.79  4.33 <
  -1   2  13    0.34   -1.23  4.06 <
   0   2  13   93.66   91.40  6.15 o
   1   2  13    2.76    1.98  3.68 <
   2   2  13    0.12    5.41  3.08 <
   3   2  13    6.33    0.64  3.76 <
  -6   3  13   16.29   15.51  3.97 o
  -5   3  13   91.25  100.36  5.75 o
  -4   3  13   13.94   10.97  3.75 <
  -3   3  13   23.11   19.13  4.20 o
  -2   3  13    6.94   -2.37  4.20 <
  -1   3  13    3.17   -1.39  3.97 <
   0   3  13   13.04   16.68  4.10 o
   1   3  13   13.39   20.51  3.65 o
  -4   0  14   20.34   19.34  4.21 o
  -2   0  14  195.13  183.12  9.60 o
   0   0  14  169.94  150.57  8.77 o
  -6   1  14    0.32   -1.56  3.49 <
  -5   1  14    8.64    3.84  3.64 <
  -4   1  14   33.73   34.52  5.49 o
  -3   1  14   20.43   15.89  3.70 o
  -2   1  14    2.37    2.91  3.32 <
  -1   1  14    2.21    3.73  3.24 <
   0   1  14   61.64   53.39  6.36 o
   1   1  14    4.81    4.99  4.16 <
  -5   2  14    5.37    0.55  3.34 <
  -4   2  14   12.38    7.10  3.64 <
  -3   2  14   76.60   70.59  5.13 o
  -2   2  14    1.42   -0.70  3.76 <
  -1   2  14   46.14   45.67  4.44 o
   0   2  14   57.58   55.76  6.19 o
